# Supplementary material for: XIAP promotes the expansion and limits the contraction of CD8 T cell response through cell extrinsic and intrinsic mechanisms respectively
Source: PLoS Pathog. 2023 Jun 22;19(6):e1011455. doi: 10.1371/journal.ppat.1011455 (PMC10321636; doi:10.1371/journal.ppat.1011455)
Supplement: S1 Data — (XLSX) [file ppat.1011455.s007.xlsx]

## Sheet: Fig. 1a
	# Mice with fatal infection at different time points post infection
	Day of host fatality		# WT mice	# Xiap−/− mice
	6			1
	7			1
	7			1
	12		1
	14		1
	15		1
	8			1
	8			1
	8			1
	9		1
	9		1
	10		1
	11		1
	9			1
	9			1
	9			1
	9			1
	11		1
	11		1
	8			1
	8			1
	10			1
	11			1
	11		1
	12		1
	12		1
	12		1
	12		1

## Sheet: Fig. 1b
		CFU in the spleens of mice infected with 10e2 ST
	Day of infection			WT mice
	3	3300	1550	1600	3200	400	1000	2200	900	2500
	4	60000	55000	65000	40000	73000	55000	62000	75000	90000
	5	500000	17200000	2300000	4600000	9700000	3700000	7100000	3200000	500000
	Day of infection			Xiap−/− mice
	3	4200	750	2050	2250	1000	1689	989	2247	1768
	4	31000	36000	25000	9000	18970	23657	29768	21435	18908
	5	1600000	500000	200000	1100000	570000	120000	310000	340000	400000	3500000	600000	200000

## Sheet: Fig. 1c
	Cytokines in the serum of mice infected with 10e2 ST
		Serum IL-1b level (pg/mL)
		WT mice	Xiap−/− mice
		3.1	21.337
		2.349	11.319
		6.097	12.257
		6.855	22.018
		Serum IL-6 level (pg/mL)
		WT mice	Xiap−/− mice
		800	150
		900	300
		1100	250
		750	195
		Serum TNF-a level (pg/mL)
		WT mice	Xiap−/− mice
		25	15
		15	8
		20	9
		10	10

## Sheet: Fig. 1d
			CFU in the spleens of mice infected with ST-OVA
		Day of infection				WT mice
		1	1150	1600	1300	1000	2000	3100	1239	1549	1290
		3	8000	31200	120000	20000	90000	75000	55000	65000	86000
		5	29000	33000	22000	50000	45000	29876	55789	34567	28765
		7	3400	200	500	500	400	170	400	315	265	100	570
		15	100	100	100	100	100
		Day of infection				Xiap−/− mice
		1	1100	200	100	600	850	1125	1356	589	459
		3	12900	6000	16000	10000	25000	30000	58000	29000	41000
		5	17500	15000	76000	50000	29789	36785	17869	24356	31768
		7	100	1400	100	300	1250	3175	265	100	500	585	275	165
		15	100	100	100	100	100

## Sheet: Fig. 1e
	# OVA-Dextramer+ cells at day 7 post infection
		WT mice	Xiap−/− mice
		53560	6370
		89590	15070
		25190	53960
		103020	13856.5
		71740	6016.8
		62370	8760.8
			14504

## Sheet: Fig. 1h
		# IFN-g secreting cells in WT versus Xiap−/− mice (measured by ELISPOT assay)
		# IFN-g secreting cells
	Days post infection			WT mice
ST-OVA	5	37	48	53	65	45	61
ST-OVA	7	72.3333	115.667	80	95	120	81
ST-OVA	15	35.8667	61.8667	41.3333	39	50	29
		# IFN-g secreting cells
	Days post infection			Xiap−/− mice
ST-OVA	5	30	29.3333	15	22	18	21
ST-OVA	7	17.35	13.75	26.3333	16	57	45
ST-OVA	15	7.46667	1.26667	1	5	9	2.66667

## Sheet: Fig. 1i
			% OVA-specific CD8 T cells in Xiap−/− mice (relative to WT)
		Days post infection
		5	65.2174	63.7681	32.6087	75	80	39
		7	19.1185	15.1515	29.0174	17.6308	62.8099	48
		15	16.1093	2.73283	2.1575	10.7875	5.75333	2

## Sheet: Fig. 1j
		CFU in the spleens of mice with LM-OVA
	Day of infection			WT mice
	3	4300	2800	2300	1900	3500	5890
	5	100	100	125	100	100	159
	7	100	100	100	100	100	100
	Day of infection			Xiap−/− mice
	3	25300	30400	46000	19870	28769	21567
	5	100	100	100	100	239	535
	7	100	100	100	100	100	100

## Sheet: Fig. 1k
			# IFN-g secreting cells in WT versus Xiap−/− mice (measured by ELISPOT assay)
		# IFN-g secreting cells
	Days post infection			WT mice
LM-OVA	5		1.2	4.15556	1.62222	9.04444	10	8
LM-OVA	7		213.889	160.133	150.578	225	186	245
LM-OVA	21		13.7	26	24.0333	8.23333	24.8667	16.0667
		# IFN-g secreting cells
	Days post infection			Xiap−/− mice
LM-OVA	5		9.77778	4.84444	1.73333	6	8	9
LM-OVA	7		53.5111	115.8	45.1333	40.6222	65	32
LM-OVA	21		3.96667	2.13333	4.1	5.4	2.53333	5.53333	2.7	6.73333

## Sheet: Fig. 2d
		Proportion of WT OT1 cells in WT versus Xiap−/− mice
	Day of infection		# WT OT1 cells in WT mice
	7	2190000	2630000	2730000	1820000	2320000
	15	444000	690000	540000	425000	759000	300000
	Day of infection		#WT OT1 cells in Xiap−/− mice
	7	216000	612000	210000	958000	1068000
	15	19400	17800	13000	20000	52000

[truncated: 32 more sheets: Fig. 2g, Fig. 3b, Fig. 3d, Fig. 3e, Fig. 4a, Fig. 4b, Fig. 4d, Fig. 4g, Fig. 5c, Fig. 5e, Fig. 6c, Fig. 6e, Fig. 6f, Fig. 6g, Fig. 6j, Fig. 7b, Fig. 7e, Fig. S2c, Fig. S2d, Fig. S2F …]
